# Supplementary material for: Sericin-Induced Melanogenesis in Cultured Retinal Pigment Epithelial Cells Is Associated with Elevated Levels of Hydrogen Peroxide and Inflammatory Proteins
Source: Molecules. 2020 Sep 24;25(19):4395. doi: 10.3390/molecules25194395 (PMC7582875; doi:10.3390/molecules25194395)
Supplement: Supplementary file 1 [file molecules-25-04395-s001.xlsx]

## Sheet: S3
Target	Fold Change	Molecule Type	NFkB (complex)	TGFB1	IL1B	CDKN1A	EGR1	CEBPB	JUN	SNAI2	SNAI1	CTNNB1	RELA	SP1	FOS	HIF1A	TP53	SMAD7	AHR	STAT3
ACTR2	2,228	other									Affected
ALDOA	1,643	enzyme														Activated
APLP2	2,203	other													Affected
APP	2,838	other	Affected	Activated	Activated	Affected			Activated			Affected	Activated				Activated		Inhibited
CALM1 (includes others)	-2,053	other		Inhibited					Affected			Affected
CAND1	2,951	transcription regulator															Inhibited
CAPN1	2,751	peptidase										Affected
CD44	2,956	other	Affected	Inhibited	Activated		Activated		Activated			Activated	Affected		Activated	Activated	Inhibited
COL12A1	-3657,000	other		Inhibited															Activated
COL18A1	-2,954	other	Inhibited	Affected											Inhibited		Inhibited
COL1A1	-25542,200	other		Inhibited	Activated		Inhibited	Inhibited	Inhibited	Inhibited	Affected	Affected	Activated	Inhibited	Affected		Inhibited	Activated	Activated	Inhibited
COL1A2	-10043,300	other	Affected	Inhibited			Inhibited	Affected	Activated				Activated	Inhibited			Activated	Activated	Activated	Inhibited
COL5A1	-4490,570	other		Inhibited															Activated	Affected
COMT	1,899	enzyme							Affected								Affected
CTGF	1,881	growth factor	Activated	Activated	Inhibited	Inhibited			Inhibited	Inhibited	Inhibited	Affected	Affected	Affected	Inhibited	Activated	Affected	Inhibited		Activated
CYR61	7,346	other	Affected	Activated		Affected			Activated	Inhibited	Inhibited	Affected				Activated	Affected
DHCR7	2,600	enzyme						Activated									Affected
DNM2	-4,849	enzyme															Affected
EFEMP1	-3,693	enzyme																Activated	Activated
EIF4H	2,252	translation regulator		Activated
ENO2	1,598	enzyme										Activated				Affected
EPHB2	-4514,100	kinase		Inhibited								Inhibited
FASN	2,050	enzyme												Affected	Activated		Inhibited			Inhibited
FBLN1	-3657,000	other						Inhibited
FBLN2	-2,514	other		Inhibited								Inhibited					Inhibited		Activated
FBN1	-2,385	other		Inhibited											Activated
FBN2	-2,563	other																	Activated
FN1	-2,736	enzyme	Inhibited	Inhibited	Inhibited	Inhibited	Inhibited		Inhibited	Inhibited	Inhibited	Inhibited	Affected	Inhibited	Affected	Inhibited	Activated	Activated	Activated	Affected
GLB1	-2,212	enzyme				Inhibited											Inhibited
GLIPR2	-1,568	other						Activated
GNAS	1,995	enzyme	Activated	Activated	Affected		Affected	Activated						Affected
GNS	-1,500	enzyme		Affected
HADH	-4490,570	enzyme		Affected													Inhibited
HIST1H4A	-2,263	other						Inhibited
HLA-A	2,014	other	Activated		Affected			Activated												Activated
HLA-B	2,365	transmembrane receptor							Affected				Activated		Affected		Inhibited
HNRNPDL	-7266,900	other		Affected
HSPG2	-3,337	enzyme		Inhibited	Activated												Inhibited
IGF2R	1,575	transmembrane receptor							Inhibited
ITGA3	2,142	other		Activated						Inhibited
KPNB1	1,763	transporter															Inhibited
KRT1	-15,787	other										Affected
KRT10	-13,341	other		Inhibited
KRT17	-20,511	other	Inhibited	Inhibited							Activated									Affected
L1CAM	9,129	other		Activated						Activated	Affected	Affected				Activated
LAMA5	3,788	other															Inhibited
LAMB1	1,768	other										Activated
LAMB2	10,453	enzyme															Inhibited
LAMC1	2,334	other		Activated				Activated
LDLR	13,523	transporter		Affected	Activated		Activated	Activated						Activated
LOXL1	-5347,670	enzyme		Inhibited
MYL9	-3,017	other															Inhibited
P4HA1	-6372,900	enzyme		Inhibited		Affected										Inhibited	Activated
PDHB	1,784	enzyme		Activated
PDP1	12,853	phosphatase															Activated
PFKM	3,903	kinase															Inhibited
PLXNB2	3,049	transmembrane receptor															Activated
PXN	3,097	other	Activated	Activated									Activated
RAN	2,202	enzyme			Inhibited
RNH1	1,744	other		Affected											Activated
SERPINH1	1,851	other		Activated	Activated												Inhibited
SLC38A2	4,106	transporter						Inhibited	Affected
SNRNP70	-2,673	other		Inhibited					Inhibited			Affected
SOD1	5,443	enzyme					Activated							Affected			Activated		Activated
SQSTM1	2,487	transcription regulator										Affected
SRSF1	-5,788	other										Inhibited
SSBP1	-4514,100	other														Activated
ST13	7,696	other															Activated
TFRC	2,847	transporter	Activated	Affected												Activated
TMOD3	2,131	other		Activated							Affected
TSPAN6	-3633,470	other															Inhibited
TXNRD1	1,807	enzyme		Affected										Affected
VCAN	-3,863	other		Inhibited	Inhibited			Inhibited				Inhibited					Inhibited			Affected
XRCC6	-2,518	enzyme	Inhibited			Activated
